# Supplementary material for: Circulating tumour DNA from the cerebrospinal fluid allows the characterisation and monitoring of medulloblastoma
Source: Nat Commun. 2020 Oct 27;11:5376. doi: 10.1038/s41467-020-19175-0 (PMC7591522; doi:10.1038/s41467-020-19175-0)
Supplement: Supplementary file 4 — Supplementary Data 1 [file 41467_2020_19175_MOESM4_ESM.xlsx]

## Sheet: Supplementary Data 1
Supplementary Data 1 | Alignment statistics from the WES
CASE	LIBRARY	LIBRARY SIZE	READ LENGTH	TOTAL READS	DUPLICATE READS	DUPLICATE READS (%)	TOTAL READS (WITHOUT DUPLICATES)	ON-TARGET READS (WITHOUT DUPLICATES)	ON-TARGET READS (%)	BASES ON TARGET	COVERAGE
MB1_N	WES - 50Mb	50390601	100	78350714	4154946	0.0530301	74195768	62300132	0.839672	6230013200	123.634
MB1_T	WES - 50Mb	50390601	100	73907104	5354479	0.0724488	68552625	56606937	0.825744	5660693700	112.336
MB2_N	WES - 50Mb	50390601	100	81966500	5501880	0.0671235	76464620	64067330	0.837869	6406733000	127.141
MB2_T	WES - 50Mb	50390601	100	99769976	7881674	0.0789985	91888302	76561804	0.833205	7656180400	151.937
MB3_N	WES - 50Mb	50390601	100	40113356	2405359	0.059964	37707997	31752730	0.842069	3175273000	63.0132
MB3_T	WES - 50Mb	50390601	100	150364936	12933832	0.0860163	137431104	116010694	0.844137	11601069400	230.223
MB4_N	WES - 50Mb	50390601	100	89678092	5680247	0.0633404	83997845	70768556	0.842504	7076855600	140.44
MB4_T	WES - 50Mb	50390601	100	113979014	7088407	0.0621905	106890607	91749458	0.858349	9174945800	182.077
MB5_N	WES - 50Mb	50390601	100	93369488	9628586	0.103123	83740902	66435981	0.793352	6643598100	131.842
MB5_T	WES - 50Mb	50390601	100	108163524	13046056	0.120614	95117468	78710770	0.827511	7871077000	156.201
MB6_N	WES - 50Mb	50390601	100	98310346	9432958	0.0959508	88877388	74559401	0.838902	7455940100	147.963
MB6_T	WES - 50Mb	50390601	100	83651948	7353382	0.0879045	76298566	64085531	0.839931	6408553100	127.178
MB7_N	WES - 50Mb	50390601	100	78812272	4303181	0.0546004	74509091	62908309	0.844304	6290830900	124.841
MB7_T	WES - 50Mb	50390601	100	104072938	14661131	0.140874	89411807	72881997	0.815127	7288199700	144.634
MB8_N	WES - 50Mb	50390601	100	98680174	2556700	0.025909	96123474	82351481	0.856726	8235148100	163.426
MB8_T	WES - 50Mb	50390601	100	104018710	4134636	0.039749	99884074	87152431	0.872536	8715243100	172.954
MB8_CSF1115	WES - 50Mb	51646629	100	332175922	206410038	0.621388	125765884	97910378	0.778513	9791037800	189.577
MB9_N	WES - 50Mb	50390601	100	96753716	2065015	0.021343	94688701	80574583	0.850942	8057458300	159.9
MB9_T	WES - 50Mb	50390601	100	116927636	4180132	0.0357497	112747504	97749386	0.866976	9774938600	193.983
MB10_N	WES - 50Mb	50390601	100	73558496	4567021	0.0620869	68991475	58292898	0.844929	5829289800	115.682
MB10_T	WES - 50Mb	50390601	100	111361960	5576800	0.0500781	105785160	91469242	0.86467	9146924200	181.52
MB11_N	WES - 50Mb	50390601	100	69277194	1674688	0.0241737	67602506	58951542	0.872032	5895154200	116.989
MB11_T	WES - 50Mb	50390601	100	133893084	14485018	0.108183	119408066	100950265	0.845422	10095026500	200.336
MB12_N	WES - 50Mb	50390601	100	62747386	1827583	0.029126	60919803	51849114	0.851104	5184911400	102.894
MB12_T	WES - 50Mb	50390601	100	128294070	18075743	0.140893	110218327	97061118	0.880626	9706111800	192.618
MB5_N	FocusedExome - 17Mb	17690307	150	30365144	887902	0.0292408	29477242	23910296	0.811144	3586544400	202.741
MB5_T	FocusedExome - 17Mb	17690307	150	70662404	5761210	0.0815315	64901194	51944310	0.80036	7791646500	440.447
MB5_CSF0	FocusedExome - 17Mb	17690307	150	151215276	123877402	0.819212	27337874	12627665	0.461911	1894149750	107.073
MB5_CSF1173	FocusedExome - 17Mb	17690307	150	132850784	34252886	0.25783	98597898	75190028	0.762593	11278504200	637.553
MB6_N	FocusedExome - 17Mb	17690307	150	30632154	1470556	0.0480069	29161598	23179259	0.794856	3476888850	196.542
MB6_T	FocusedExome - 17Mb	17690307	150	72356884	28560822	0.394722	43796062	31086322	0.709797	4662948300	263.588
MB6_CSF0	FocusedExome - 17Mb	17690307	150	128775240	62936832	0.488734	65838408	48880580	0.742433	7332087000	414.469
MB6_CSF1064	FocusedExome - 17Mb	17690307	150	134905048	54524418	0.404169	80380630	57057622	0.709843	8558643300	483.804
MB13_N	FocusedExome - 17Mb	17690307	150	30084992	3055038	0.101547	27029954	22185713	0.820782	3327856950	188.118
MB13_T	FocusedExome - 17Mb	17690307	150	67534630	5499568	0.0814333	62035062	50741668	0.817951	7611250200	430.25
MB13_CSF0	FocusedExome - 17Mb	17690307	150	144572742	28408104	0.196497	116164638	91681659	0.789239	13752248850	777.389
MB13_CSF120	FocusedExome - 17Mb	17690307	150	159662304	75502674	0.47289	84159630	61278842	0.728126	9191826300	519.597
