# Supplementary material for: Circulating tumour DNA from the cerebrospinal fluid allows the characterisation and monitoring of medulloblastoma
Source: Nat Commun. 2020 Oct 27;11:5376. doi: 10.1038/s41467-020-19175-0 (PMC7591522; doi:10.1038/s41467-020-19175-0)
Supplement: Supplementary file 5 — Supplementary Data 2 [file 41467_2020_19175_MOESM5_ESM.xlsx]

## Sheet: Supplementary Data 2
Supplementary Data 2 | Germline mutations
#CHROM	POS	ID	REF	ALT	VAF	control_AF	Consequence	IMPACT	SYMBOL	Gene	Feature	BIOTYPE	EXON	INTRON	cDNA_position	CDS_position	Protein_position	Amino_acids	Codons	CCDS
15	91346807	MB3_N	C	T	0.59	.	stop_gained	HIGH	BLM	ENSG00000197299	ENST00000355112	protein_coding	18/22		3533/4555	3415/4254	1139/1417	R/*	Cga/Tga	CCDS10363.1
17	7577094	MB5_N	G	A	0.59	.	missense_variant	MODERATE	TP53	ENSG00000141510	ENST00000269305	protein_coding	8/11		1034/2579	844/1182	282/393	R/W	Cgg/Tgg	CCDS11118.1
9	98268688	MB12_N	C	T	0.69	.	splice_donor_variant	HIGH	PTCH1	ENSG00000185920	ENST00000331920	protein_coding		2/23						CCDS6714.1
17	7578550	MB13_N	G	A	0.43	.	missense_variant	MODERATE	TP53	ENSG00000141510	ENST00000269305	protein_coding	5/11		570/2579	380/1182	127/393	S/F	tCc/tTc	CCDS11118.1
Patient_ID	Mutation		Comment	ClinVar, Cancer Genome Interpreter and COSMIC
MB3	chr15:g.91346807C>T	BLM p.R1139*	premature stop	ClinVar (VCV000156484): “Pathogenic” in patients with Bloom syndrome. Cancer Genome Interpreter: known in cancer predisposition (ClinVar); CADD score: 44 (very high); Tumour suppressor gene
MB5	chr17:g.7577094G>A	TP53:p.R282W	and LOH of the normal allele in both independent tumors	ClinVar (VCV000012364), “Pathogenic”. This mutation has been previously reported in Li‐Fraumeni (Taguchida et al., New Eng. J. Med. 326:1301‐1308, 1992). Cancer Genome Interpreter: known in cancer predisposition (ClinVar); CADD score: 33 (very high); Tumour suppressor gene
MB12	chr9:g.98268688C>T	PTCH1:c.196+1G>A	Affecting the first base of intron 2, disrupting the splicing donor site	ClinVar (VCV000428849) “Pathogenic”, detected in a patient with hereditary cancer predisposing syndrome, and in another individual for which clinical condition was not reported. Germline mutations in PTCH1 are associated with Gorlin Syndome. Cancer Genome Interpreter: Splice donor SNV; Known in cancer predisposition (ClinVar); CADD score: 26 (high); Tumour suppressor gene
MB13	chr17:g.7578550G>A	TP53:p.S127F	and LOH of the normal allele in the tumor	ClinVar (VCV000182928), “Conflicting interpretations of pathogenicity: 2 Likely pathogenic + 2 uncertain significance”. It has been identified in a Li‐Fraumeni patient and labeled as “uncertain significance”, in one patient with hereditary ovarian cancer and labeled as “likely pathogenic”, and in two additional patients with no clinical information. This mutation appears 90 times in COSMIC as som…
